# Supplementary material for: Pharmacy Technicians’ Willingness to Perform Emerging Tasks in Community Practice
Source: Pharmacy (Basel). 2018 Oct 12;6(4):113. doi: 10.3390/pharmacy6040113 (PMC6306904; doi:10.3390/pharmacy6040113)
Supplement: Supplementary file 1 [file pharmacy-06-00113-s001.zip]

Archive with 1 entries (1 files):
- pharmacy-359478-supplementary.pdf
